# Supplementary material for: Prediction of acute myeloid leukemia prognosis based on autophagy features and characterization of its immune microenvironment
Source: Front Immunol. 2024 Nov 22;15:1489171. doi: 10.3389/fimmu.2024.1489171 (PMC11621098; doi:10.3389/fimmu.2024.1489171)
Supplement: Supplementary file 1 [file DataSheet1.xlsx]

## Sheet: Contents
Supplementary Tables for
Prediction of Acute Myeloid Leukemia Prognosis based on Autophagy Features and Characterization of its Immune Microenvironment
Chaoqun Zhu1, Xiao Zhu1, *, 5, Xiangyan Feng2, *, Lanxin Tong3, Peizheng Mu1, Fei Wang1, Wei Quan1, Yucui Dong4, *
Contents:
Supplementary Table S1	The information of samples from GSE37642
Supplementary Table S2	The information of samples from GSE12417
Supplementary Table S3	The information of samples from TCGA dataset
Supplementary Table S4	Autophagy-related genes obtained from GSEA and HADb database.
Supplementary Table S5	Random Forest Screening for Characterization Genes and Their Importance Scores
Supplementary Table S6	XGBoost screening of feature genes and their importance scores
Supplementary Table S7	SVM screening of feature genes and their importance scores
1School of Computer and Control Engineering, Yantai University, Yantai, Shandong, China
2Department of Hematology, Yantai Yuhuangding Hospital Affiliated to Qingdao University, Yantai, Shandong, China
3Guangzhou Dublin International College of Life Sciences and Technology, South China Agricultural University, Guangzhou, Guangdong, China
4Department of Immunology, Binzhou Medical University, Yantai, Shandong, China
5Lead Contact
*Corresponding authors: Xiao Zhu (xzhu@ytu.edu.cn), Xiangyan Feng (fengxiangyan2014@163.com) and Yucui Dong (yucuidong@bzmc.edu.cn)

## Sheet: Table S1
Supplementary Table S1. The information of samples from GSE37642
ID	age	runx1-runx1t1_fusion	runx1_mutation	FAB classification
GSM923596	67	No	No	M1
GSM923597	45	No	No	M1
GSM923598	51	No	No	M1
GSM923599	42	No	No	M1
GSM923600	56	No	No	M1
GSM923601	72	No	No	M2
GSM923602	56	No	Yes	M4
GSM923603	66	No	No	M4
GSM923604	66	No	Yes	M1
GSM923605	74	No	No	M1
GSM923606	60	No	No	M1
GSM923607	70	No	NA	M2
GSM923608	63	No	Yes	M2
GSM923609	72	No	No	M2
GSM923610	70	No	Yes	M5
GSM923611	75	No	No	M2
GSM923612	50	No	No	M2
GSM923613	68	No	No	M1
GSM923614	50	No	No	M0
GSM923615	68	No	No	M6
GSM923616	64	No	No	M4
GSM923617	58	No	No	M2
GSM923618	37	Yes	No	M2
GSM923619	61	Yes	Yes	M2
GSM923620	42	No	NA	M3v
GSM923621	60	No	NA	M3v
GSM923622	78	No	NA	NA
GSM923623	78	No	No	M4
GSM923624	44	No	No	M4
GSM923625	63	No	No	M4
GSM923626	60	No	No	M4
GSM923627	35	No	No	M1
GSM923628	44	No	No	M2
GSM923629	64	No	Yes	M4
GSM923630	66	No	Yes	M2
GSM923631	48	No	No	M5
GSM923632	66	No	No	M4
GSM923633	52	No	No	M2
GSM923634	63	No	NA	M2
GSM923635	63	No	NA	NA
GSM923636	69	No	No	M4
GSM923637	61	No	NA	NA
GSM923638	47	No	No	M6
GSM923639	65	No	NA	M1
GSM923640	26	No	No	M2
GSM923641	60	No	No	M5
GSM923642	49	No	No	M4
GSM923643	64	No	No	M4
GSM923644	39	No	No	M5
GSM923645	66	No	No	M1
GSM923646	32	No	No	M2
GSM923647	68	No	Yes	M2
GSM923648	41	No	No	M4
GSM923649	66	No	Yes	M2
GSM923650	54	No	No	M2
GSM923651	78	No	Yes	M0
GSM923652	63	No	No	M2
GSM923653	40	No	NA	NA
GSM923654	36	No	Yes	M2
GSM923655	63	No	No	M1
GSM923656	50	No	No	M6
GSM923657	61	No	No	M4
GSM923658	59	No	Yes	M1
GSM923659	65	No	Yes	M1
GSM923660	67	No	NA	M4
GSM923661	65	No	No	M1
GSM923662	29	No	No	M2
GSM923663	29	No	No	M4
GSM923664	63	No	No	M4
GSM923665	48	No	NA	M2
GSM923666	66	No	Yes	M2
GSM923667	76	No	No	M1
GSM923668	70	No	No	M1
GSM923669	72	No	No	M2
GSM923671	67	No	No	M2
GSM923672	58	No	No	M4
GSM923673	71	No	No	M2
GSM923674	56	No	No	M5
GSM923675	73	No	No	M6
GSM923676	54	No	No	M2
GSM923677	76	No	No	M2
GSM923678	66	No	NA	NA
GSM923679	77	No	No	M1
GSM923680	68	No	No	M2
GSM923681	48	No	Yes	M6
GSM923682	65	No	No	M4
GSM923683	52	No	No	M6
GSM923684	71	No	No	M2
GSM923685	71	No	No	M1
GSM923686	60	No	No	M1
GSM923687	36	No	No	M2
GSM923688	73	No	No	M2
GSM923689	24	No	No	M1
GSM923690	62	No	No	M2
GSM923691	68	No	Yes	M4
GSM923692	69	No	No	M2
GSM923693	39	No	No	M2
GSM923694	63	No	NA	M6
GSM923695	69	No	No	M4
GSM923696	59	No	No	M0
GSM923697	63	No	No	M2
GSM923698	74	No	No	M2
GSM923699	46	No	No	M1
GSM923700	66	No	No	M2
GSM923701	59	No	No	M2
GSM923703	58	No	Yes	M2
GSM923704	64	No	No	M2
GSM923705	41	No	No	M2
GSM923706	66	No	NA	NA
GSM923707	70	No	No	M4
GSM923708	64	No	No	M2
GSM923709	42	No	No	M1
GSM923710	66	No	No	M1
GSM923711	34	No	No	M5
GSM923712	48	No	No	M1
GSM923713	56	No	No	M5
GSM923714	55	No	No	M4
GSM923715	52	No	No	M4
GSM923716	64	No	Yes	M0
GSM923717	54	No	No	M5
GSM923718	48	No	No	M5
GSM923719	49	No	No	M5
GSM923720	48	No	No	M5
GSM923721	26	No	No	M1
GSM923722	63	No	No	M5
GSM923724	64	No	NA	M1
GSM923725	62	No	Yes	M4
GSM923726	63	No	No	M4
GSM923727	24	No	Yes	M7
GSM923728	60	No	No	M4
GSM923729	33	No	No	M1
GSM923730	30	No	No	M0
GSM923731	28	No	No	M1
GSM923732	52	No	No	M1
GSM923733	66	No	No	M1
GSM923734	41	No	No	M2
GSM923735	53	No	NA	M4
GSM923736	57	No	Yes	M2
GSM923738	68	No	No	M4
GSM923739	70	No	No	M4
GSM923740	29	Yes	No	M2
GSM923741	61	Yes	No	M4
GSM923742	60	Yes	No	M2
GSM923743	52	Yes	No	M2
GSM923744	51	Yes	No	M2
GSM923745	75	Yes	No	M2
GSM923746	63	Yes	No	M1
GSM923747	42	Yes	No	M2
GSM923748	51	Yes	No	M2
GSM923749	32	Yes	No	M2
GSM923750	41	Yes	No	M2
GSM923751	41	Yes	No	M2
GSM923752	36	Yes	No	M2
GSM923753	42	Yes	Yes	M2
GSM923754	56	Yes	No	M2
GSM923755	38	Yes	No	M2
GSM923756	39	Yes	NA	M2
GSM923757	69	Yes	No	M2
GSM923758	41	Yes	No	M2
GSM923759	20	Yes	No	M2
GSM923760	57	Yes	No	M2
GSM923761	71	No	NA	M3
GSM923762	21	No	NA	M3
GSM923763	54	No	NA	M3
GSM923764	51	No	NA	M3
GSM923765	51	No	NA	M3
GSM923766	51	No	NA	M3
GSM923767	40	No	NA	M3
GSM923768	82	No	NA	M3
GSM923769	66	No	NA	M3v
GSM923770	51	No	NA	M3
GSM923771	32	No	NA	M3v
GSM923772	36	No	NA	M3v
GSM923773	83	No	NA	M3v
GSM923774	68	No	NA	M3
GSM923775	45	No	NA	M3v
GSM923776	67	No	NA	M3v
GSM923777	26	No	NA	M3v
GSM923778	52	No	No	M4
GSM923779	65	No	No	M4
GSM923780	20	No	No	M4
GSM923781	37	No	No	M4
GSM923782	33	No	No	M4
GSM923783	41	No	No	M4
GSM923784	62	No	No	M4
GSM923785	39	No	No	M4
GSM923786	39	No	No	M4
GSM923787	53	No	No	M4
GSM923788	46	No	No	M4
GSM923789	28	No	No	M4
GSM923790	42	No	No	M4
GSM923791	29	No	No	M4
GSM923792	36	No	No	M4
GSM923793	69	No	No	M4
GSM923794	49	No	No	M4
GSM923795	35	No	No	M4
GSM923796	55	No	No	M1
GSM923797	37	No	No	M4
GSM923798	71	No	NA	M4
GSM923799	20	No	No	M4
GSM923800	40	No	No	M4
GSM923801	57	No	No	M4
GSM923802	18	No	No	M4
GSM923803	22	No	No	M4
GSM923804	34	No	No	M4
GSM923805	57	No	No	M4
GSM923806	39	No	No	M2
GSM923807	66	No	No	M4
GSM923808	55	No	No	M5
GSM923809	54	No	No	M5
GSM923810	30	No	No	M4
GSM923811	57	No	No	M5
GSM923812	35	No	No	M1
GSM923813	47	No	No	M5
GSM923814	41	No	No	M5
GSM923815	48	No	No	M5
GSM923816	53	No	No	M5
GSM923817	25	No	NA	NA
GSM923818	57	No	No	M4
GSM923819	45	No	No	M4
GSM923820	66	No	No	M5
GSM923821	33	No	No	M5
GSM923822	38	No	No	M4
GSM923823	71	No	No	M5
GSM923824	53	No	No	M5
GSM923825	47	No	No	M0
GSM923826	40	No	No	M5
GSM923827	26	No	No	M5
GSM923828	70	No	NA	NA
GSM923829	21	No	No	M1
GSM923830	30	No	No	M5
GSM923831	68	No	NA	M5
GSM923832	53	No	No	M5
GSM923833	58	No	No	M5
GSM923834	72	No	No	M1
GSM923835	42	No	No	M4
GSM923836	76	No	No	M6
GSM923837	76	No	Yes	M2
GSM923838	74	No	Yes	M1
GSM923839	54	No	Yes	M1
GSM923840	63	No	No	M1
GSM923841	55	No	No	M6
GSM923842	59	No	Yes	M4
GSM923843	33	No	No	M2
GSM923844	65	No	Yes	M2
GSM923845	30	No	No	M2
GSM923846	64	No	No	M2
GSM923847	68	No	No	M4
GSM923848	45	No	No	M4
GSM923849	55	No	No	M2
GSM923850	45	No	No	M2
GSM923851	62	No	No	M2
GSM923852	28	No	No	M1
GSM923853	62	No	Yes	M0
GSM923854	73	No	No	M4
GSM923855	47	No	No	M2
GSM923856	34	No	No	M6
GSM923857	50	No	No	M2
GSM923858	38	No	No	M5
GSM923859	34	No	No	M0
GSM923860	46	No	No	M4
GSM923861	43	No	No	M2
GSM923862	65	No	No	M5
GSM923863	61	No	No	M4
GSM923864	73	No	Yes	M2
GSM923865	19	No	No	M2
GSM923866	63	No	No	M5
GSM923867	52	No	No	M2
GSM923868	59	No	No	M4
GSM923869	49	No	No	M4
GSM923870	72	No	Yes	M2
GSM923871	66	No	No	M5
GSM923872	54	No	No	M2
GSM923873	62	No	No	M2
GSM923874	43	No	No	M4
GSM923875	40	No	Yes	M2
GSM923876	25	No	No	M1
GSM923877	70	No	No	M1
GSM923878	26	No	No	M2
GSM923879	20	No	No	M1
GSM923880	48	No	Yes	M4
GSM923881	69	No	Yes	M2
GSM923882	46	No	No	M2
GSM923883	49	No	No	M6
GSM923884	47	No	No	M6
GSM923885	71	No	No	M1
GSM923886	49	No	No	M2
GSM923887	80	No	No	M4
GSM923888	62	No	No	M2
GSM923889	27	No	No	M4
GSM923890	52	No	Yes	M0
GSM923891	69	No	No	M1
GSM923892	60	No	No	M2
GSM923893	54	No	No	M4
GSM923894	71	No	Yes	M6
GSM923895	67	No	No	M1
GSM923896	75	No	No	M1
GSM923897	67	No	No	M1
GSM923898	39	No	No	M5
GSM923899	60	No	No	M1
GSM923900	72	No	No	M5
GSM923901	45	No	No	M1
GSM923902	49	No	Yes	M1
GSM923903	53	No	No	M6
GSM923904	40	No	No	M5
GSM923905	47	No	No	M1
GSM923906	71	No	No	M2
GSM923907	77	No	Yes	M1
GSM923908	20	No	No	M4
GSM923909	60	No	No	M2
GSM923910	78	No	Yes	M1
GSM923911	75	No	No	M1
GSM923912	40	No	Yes	M1
GSM923913	53	No	No	M1
GSM923914	44	No	No	M4
GSM923915	53	No	No	M4
GSM923916	72	No	Yes	M1
GSM923917	55	No	No	M1
GSM923918	68	No	No	M1
GSM923919	47	No	No	M4
GSM923920	38	No	No	M4
GSM923921	69	No	NA	M2
GSM923922	77	No	No	M2
GSM923923	78	No	No	M5
GSM923924	61	No	No	M2
GSM923925	57	No	Yes	M2
GSM923926	37	No	No	M2
GSM923927	58	No	No	M4
GSM923928	57	No	No	M4
GSM923930	75	No	Yes	M1
GSM923931	39	No	No	M2
GSM923932	67	No	Yes	M4
GSM923933	32	No	No	M2
GSM923934	49	No	No	M4
GSM923935	71	No	No	M4
GSM923936	83	No	No	M2
GSM923937	58	No	No	M4
GSM923938	44	No	No	M4
GSM923939	66	No	No	M2
GSM923940	59	No	No	M1
GSM923941	65	No	No	M2
GSM923942	36	No	No	M4
GSM923943	66	No	No	M2
GSM923944	63	No	Yes	M1
GSM923945	54	No	No	M4
GSM923946	37	No	No	M4
GSM923947	55	No	No	M2
GSM923948	75	No	No	M4
GSM923949	44	No	No	M2
GSM923950	55	No	NA	M5
GSM923951	69	No	No	M2
GSM923952	69	No	No	M1
GSM923953	68	No	No	M1
GSM923954	68	No	No	M5
GSM923955	67	No	No	M1
GSM923956	60	No	No	M2
GSM923957	65	No	No	M1
GSM923958	71	No	No	M4
GSM923959	40	No	No	M5
GSM923960	38	No	No	M1
GSM923961	43	No	No	M2
GSM923962	57	No	No	M5
GSM923963	57	No	No	M5
GSM923964	59	No	No	M1
GSM923965	29	No	No	M1
GSM923966	61	No	No	M4
GSM923967	61	No	No	M2
GSM923968	53	No	No	M4
GSM923969	56	No	No	M5
GSM923970	53	No	No	M4
GSM923971	32	No	No	M1
GSM923972	77	No	No	M1
GSM923973	64	No	No	M2
GSM923974	72	No	No	M1
GSM923975	63	No	No	M1
GSM923976	42	No	No	M1
GSM923977	57	No	Yes	M5
GSM923978	53	No	Yes	M0
GSM923979	50	No	Yes	M2
GSM923980	73	No	Yes	M0
GSM923981	69	No	Yes	M1
GSM923982	54	No	Yes	M2
GSM923983	73	No	Yes	M2
GSM923984	25	No	No	M5
GSM923985	42	No	No	M5
GSM923986	47	No	Yes	M1
GSM923987	41	No	No	M1
GSM923988	73	No	Yes	M0
GSM923989	64	No	No	M7
GSM923990	63	No	No	M0
GSM923991	77	No	Yes	M4
GSM923992	60	No	NA	M4
GSM923993	31	No	No	M5
GSM923994	80	No	Yes	M4
GSM923995	66	No	No	M1
GSM923996	72	No	No	M4
GSM923997	69	No	No	M4
GSM923998	72	No	No	M4
GSM923999	30	No	Yes	M1
GSM924000	61	No	No	M2
GSM924001	69	No	No	M1
GSM924002	61	No	No	M4
GSM924003	70	No	Yes	M1
GSM924004	64	No	No	NA
GSM924005	67	No	No	M0
GSM924006	65	No	NA	M2
GSM924007	53	No	NA	NA
GSM924008	70	No	No	M2
GSM924009	66	No	Yes	M2
GSM924010	31	No	No	NA
GSM924011	58	No	No	NA
GSM924012	74	No	NA	M2
GSM924013	65	No	Yes	M1
GSM924014	64	No	NA	NA
GSM924015	48	No	No	M6
GSM924016	69	No	NA	NA
GSM924017	65	No	NA	NA
GSM924440	59	No	No	M5
GSM924441	65	No	No	M1
GSM924443	64	No	Yes	M0
GSM924444	61	No	No	M5
GSM924445	62	No	Yes	M1
GSM924446	55	No	Yes	M1
GSM924447	74	No	Yes	M1
GSM924448	43	No	No	M1
GSM924449	45	No	No	M1
GSM924450	49	No	No	M2
GSM924451	50	No	No	M1
GSM924452	33	No	No	M4
GSM924453	60	No	No	M1
GSM924454	33	No	NA	M3
GSM924455	48	No	No	M2
GSM924456	51	No	No	M2
GSM924457	37	No	No	M4
GSM924458	31	Yes	No	M2
GSM924459	66	No	Yes	M2
GSM924460	74	No	No	M2
GSM924461	48	No	No	M5
GSM924462	50	No	No	M2
GSM924463	60	No	No	M6
GSM924464	45	No	No	M7
GSM924465	64	No	NA	M2
GSM924466	32	No	No	M2
GSM924467	30	No	NA	M3v
GSM924468	63	No	No	M5
GSM924469	55	No	NA	M5
GSM924470	60	No	No	M2
GSM924471	72	Yes	No	M2
GSM924472	49	No	No	M4
GSM924473	69	No	No	M1
GSM924474	39	No	No	M5
GSM924475	68	No	No	M5
GSM924476	74	No	No	M5
GSM924477	45	No	NA	M3v
GSM924478	54	No	Yes	M0
GSM924479	55	No	No	M1
GSM924480	74	No	Yes	M4
GSM924481	38	No	No	M2
GSM924482	33	No	No	M5
GSM924483	57	No	No	M1
GSM924484	55	No	NA	M3v
GSM924485	59	No	Yes	M5
GSM924486	39	No	NA	M3
GSM924487	34	No	No	M4
GSM924488	71	No	No	M2
GSM924489	52	No	No	M2
GSM924490	55	No	No	M5
GSM924491	43	No	No	M5
GSM924492	43	No	No	M2
GSM924493	72	No	Yes	M1
GSM924494	29	No	No	M4
GSM924495	73	No	No	M4
GSM924496	41	No	No	M1
GSM924497	68	No	No	M0
GSM924498	18	No	No	M1
GSM924499	49	No	No	M4
GSM924500	64	No	Yes	M0
GSM924501	75	No	No	M5
GSM924502	65	No	No	M4
GSM924503	61	No	No	M2
GSM924504	35	No	No	M2
GSM924505	64	No	Yes	M2
GSM924506	61	Yes	No	M2
GSM924507	67	No	No	M1
GSM924508	47	No	No	M2
GSM924509	36	No	No	M6
GSM924510	51	No	No	M2
GSM924511	50	No	No	M2
GSM924512	61	No	No	M2
GSM924513	72	No	No	M2
GSM924514	66	No	NA	NA
GSM924515	62	No	No	M4
GSM924516	75	No	No	M1
GSM924517	68	No	No	M2
GSM924518	77	No	No	M1
GSM924519	54	No	No	M2
GSM924520	66	No	No	M0
GSM924521	67	No	Yes	M2
GSM924522	24	No	No	M2
GSM924524	40	No	No	M2
GSM924525	79	No	Yes	M1
GSM924526	66	No	No	M1
GSM924527	50	No	Yes	M2
GSM924528	45	No	No	M1
GSM924529	60	No	No	M6
GSM924530	63	No	No	M4
GSM924532	68	No	No	M6
GSM924533	69	No	No	M2
GSM924534	58	No	No	M1
GSM924535	52	Yes	No	M2
GSM924536	50	Yes	No	M1
GSM924537	74	No	No	M6
GSM924538	79	No	No	M2
GSM924539	76	No	No	M2
GSM924540	36	No	No	M2
GSM924541	62	No	No	M2
GSM924542	56	No	No	M2
GSM924543	66	No	No	M4
GSM924544	55	No	No	M4
GSM924545	22	No	No	M1
GSM924546	68	No	No	M5
GSM924547	69	No	No	M1
GSM924548	43	No	No	M4
GSM924549	59	No	No	M4
GSM924550	85	No	No	M1
GSM924551	62	No	No	M5
GSM924552	62	No	Yes	M2
GSM924553	74	No	No	M4
GSM924554	62	No	Yes	M1
GSM924555	64	No	No	M2
GSM924556	67	No	No	M2
GSM924557	44	No	NA	M3
GSM924558	32	Yes	No	M2
GSM924559	61	No	No	M5
GSM924560	66	No	No	M6
GSM924561	44	No	Yes	M0
GSM924562	21	No	NA	M3
GSM924563	56	No	No	M6
GSM924564	63	No	Yes	M0
GSM924565	65	No	No	M2
GSM924566	44	Yes	No	M2
GSM924567	70	No	No	M5
GSM924568	64	No	No	M2
GSM924569	62	No	No	M2
GSM924570	65	No	No	M1
GSM924572	54	No	No	M2
GSM924573	78	No	NA	M5
GSM924574	65	No	NA	M4
GSM924575	43	No	No	M1
GSM924576	23	No	No	M2
GSM924577	33	No	No	M1
GSM924578	61	No	No	M0
GSM924579	31	No	No	M5

## Sheet: Table S2
Supplementary Table S2. The information of samples from GSE12417
sample	OS	status
GSM316652	21	1
GSM316653	253	1
GSM316654	457	0
GSM316655	33	1
GSM316656	96	1
GSM316657	473	1
GSM316659	471	1
GSM316660	1448	0
GSM316661	72	1
GSM316662	303	1
GSM316663	301	1
GSM316664	2	1
GSM316665	1202	0
GSM316666	4	1
GSM316667	308	1
GSM316668	937	0
GSM316669	114	1
GSM316670	52	1
GSM316671	388	1
GSM316672	448	0
GSM316673	1405	0
GSM316674	1085	0
GSM316676	539	1
GSM316677	256	1
GSM316678	1374	0
GSM316679	919	0
GSM316680	1188	0
GSM316681	113	1
GSM316682	1427	0
GSM316683	1168	0
GSM316684	1133	0
GSM316685	1383	0
GSM316686	1518	0
GSM316687	169	1
GSM316688	403	1
GSM316689	396	1
GSM316690	14	1
GSM316691	132	1
GSM316692	1056	0
GSM316693	259	1
GSM316694	1508	0
GSM316696	1278	1
GSM316697	406	0
GSM316698	979	0
GSM316699	624	1
GSM316700	210	1
GSM316701	1183	0
GSM316703	1173	0
GSM316704	36	1
GSM316705	1441	0
GSM316706	1300	0
GSM316707	36	1
GSM316708	516	1
GSM316709	1092	0
GSM316710	271	1
GSM316711	141	0
GSM316713	5	1
GSM316714	1	1
GSM316715	500	1
GSM316716	342	1
GSM316717	330	1
GSM316718	1080	0
GSM316719	1175	0
GSM316720	33	1
GSM316721	1403	0
GSM316722	74	1
GSM316723	398	1
GSM316724	1304	0
GSM316725	4	1
GSM316726	538	1
GSM316727	1019	0
GSM316728	606	1
GSM316729	241	0
GSM316730	787	1
GSM311598	4	1
GSM311599	104	0
GSM311600	432	1
GSM311601	280	0
GSM311602	275	0
GSM311603	657	1
GSM311604	427	1
GSM311605	421	1
GSM311606	41	1
GSM311607	1	1
GSM311608	51	1
GSM311609	253	1
GSM311610	761	1
GSM311611	294	1
GSM311612	719	0
GSM311613	209	0
GSM311614	190	1
GSM311615	317	0
GSM311616	190	1
GSM311617	8	1
GSM311618	72	0
GSM311619	860	0
GSM311620	223	1
GSM311621	214	1
GSM311622	33	1
GSM311623	3	1
GSM311624	924	0
GSM311625	1176	0
GSM311626	240	1
GSM311627	75	1
GSM311628	4	1
GSM311629	18	1
GSM311630	1103	0
GSM311631	1176	0
GSM311632	1176	0
GSM311633	842	0
GSM311634	425	0
GSM311635	257	1
GSM311636	1176	0
GSM311637	366	0
GSM311638	1176	0
GSM311639	247	1
GSM311640	293	1
GSM311641	1176	0
GSM311642	105	1
GSM311643	119	1
GSM311644	47	1
GSM311645	260	1
GSM311646	826	0
GSM311647	461	1
GSM311648	283	1
GSM311649	1176	0
GSM311650	61	1
GSM311651	289	1
GSM311652	113	1
GSM311653	109	1
GSM311654	30	1
GSM311655	1176	0
GSM311656	205	1
GSM311657	252	1
GSM311658	44	1
GSM311659	31	1
GSM311660	86	1
GSM311661	1176	0
GSM311662	41	1
GSM311663	285	0
GSM311664	1102	1
GSM311665	749	1
GSM311666	236	1
GSM311667	280	1
GSM311668	27	1
GSM311669	123	1
GSM311670	321	1
GSM311671	56	1
GSM311672	124	1
GSM311673	256	1
GSM311674	442	1
GSM311675	41	1
GSM311676	39	1
GSM311677	50	1
GSM311678	17	1
GSM311679	77	1
GSM311680	157	1
GSM311681	1176	0
GSM311682	599	1
GSM311683	1176	0
GSM311684	238	1
GSM311685	107	1
GSM311686	175	1
GSM311687	250	1
GSM311688	416	1
GSM311689	289	0
GSM311690	28	1
GSM311691	340	1
GSM311692	452	0
GSM311693	62	1
GSM311694	91	1
GSM311695	33	1
GSM311696	872	1
GSM311697	251	1
GSM311698	314	1
GSM311699	176	1
GSM311700	741	1
GSM311701	229	1
GSM311702	263	1
GSM311703	4	1
GSM311704	1176	0
GSM311705	271	1
GSM311706	484	1
GSM311707	18	1
GSM311708	581	0
GSM311709	184	1
GSM311710	891	0
GSM311711	850	0
GSM311712	575	0
GSM311713	13	1
GSM311714	51	0
GSM311715	608	0
GSM311716	114	0
GSM311717	849	0
GSM311718	840	0
GSM311719	794	0
GSM311720	127	1
GSM311721	24	1
GSM311722	486	0
GSM311723	693	1
GSM311724	31	1
GSM311725	148	1
GSM311726	1176	0
GSM311727	284	1
GSM311728	1176	0
GSM311729	1176	0
GSM311730	19	1
GSM311731	1176	0
GSM311732	79	1
GSM311733	137	1
GSM311734	326	1
GSM311735	304	1
GSM311736	1176	0
GSM311737	999	1
GSM311738	1176	0
GSM311739	41	1
GSM311740	352	1
GSM311741	192	1
GSM311742	1113	0
GSM311743	559	1
GSM311744	209	0
GSM311745	1176	0
GSM311746	233	1
GSM311747	1176	0
GSM311748	1176	0
GSM311749	1176	0
GSM311750	1176	0
GSM311751	1176	0
GSM311752	1176	0
GSM311753	1176	0
GSM311754	1176	0
GSM311755	223	1
GSM311756	51	1
GSM311757	676	0
GSM311758	1176	0
GSM311759	175	1
GSM311760	916	0

## Sheet: Table S3
Supplementary Table S3. The information of samples from TCGA dataset
Sample name	Type	Tissue	Source	sex	sur_time	status
TCGA-AB-2996	Acute myeloid leukemia	Bone marrow	AML patient	male	1581	Alive
TCGA-AB-2999	Acute myeloid leukemia	Bone marrow	AML patient	male	1735	Alive
TCGA-AB-3001	Acute myeloid leukemia	Bone marrow	AML patient	female	1581	Alive
TCGA-AB-2874	Acute myeloid leukemia	Bone marrow	AML patient	male	396	Alive
TCGA-AB-2942	Acute myeloid leukemia	Bone marrow	AML patient	female	641	Alive
TCGA-AB-2876	Acute myeloid leukemia	Bone marrow	AML patient	female	1219	Alive
TCGA-AB-2984	Acute myeloid leukemia	Bone marrow	AML patient	male	1157	Alive
TCGA-AB-2914	Acute myeloid leukemia	Bone marrow	AML patient	male	792	Alive
TCGA-AB-2950	Acute myeloid leukemia	Bone marrow	AML patient	female	306	Alive
TCGA-AB-2980	Acute myeloid leukemia	Bone marrow	AML patient	male	699	Alive
TCGA-AB-2888	Acute myeloid leukemia	Bone marrow	AML patient	female	334	Alive
TCGA-AB-2886	Acute myeloid leukemia	Bone marrow	AML patient	female	181	Alive
TCGA-AB-3000	Acute myeloid leukemia	Bone marrow	AML patient	male	1249	Alive
TCGA-AB-2819	Acute myeloid leukemia	Bone marrow	AML patient	female	2496	Alive
TCGA-AB-2897	Acute myeloid leukemia	Bone marrow	AML patient	male	243	Alive
TCGA-AB-2919	Acute myeloid leukemia	Bone marrow	AML patient	female	61	Alive
TCGA-AB-2898	Acute myeloid leukemia	Bone marrow	AML patient	male	393	Alive
TCGA-AB-2949	Acute myeloid leukemia	Bone marrow	AML patient	female	699	Alive
TCGA-AB-2871	Acute myeloid leukemia	Bone marrow	AML patient	male	153	Alive
TCGA-AB-2994	Acute myeloid leukemia	Bone marrow	AML patient	female	1798	Alive
TCGA-AB-2936	Acute myeloid leukemia	Bone marrow	AML patient	female	59	Alive
TCGA-AB-2981	Acute myeloid leukemia	Bone marrow	AML patient	female	487	Alive
TCGA-AB-2934	Acute myeloid leukemia	Bone marrow	AML patient	male	28	Alive
TCGA-AB-2849	Acute myeloid leukemia	Bone marrow	AML patient	male	2220	Alive
TCGA-AB-2939	Acute myeloid leukemia	Bone marrow	AML patient	male	455	Alive
TCGA-AB-2979	Acute myeloid leukemia	Bone marrow	AML patient	male	671	Alive
TCGA-AB-2916	Acute myeloid leukemia	Bone marrow	AML patient	female	882	Alive
TCGA-AB-2990	Acute myeloid leukemia	Bone marrow	AML patient	female	457	Alive
TCGA-AB-3007	Acute myeloid leukemia	Bone marrow	AML patient	female	1581	Alive
TCGA-AB-2835	Acute myeloid leukemia	Bone marrow	AML patient	male	1673	Alive
TCGA-AB-3011	Acute myeloid leukemia	Bone marrow	AML patient	female	1885	Alive
TCGA-AB-2883	Acute myeloid leukemia	Bone marrow	AML patient	female	730	Alive
TCGA-AB-2869	Acute myeloid leukemia	Bone marrow	AML patient	male	243	Alive
TCGA-AB-2862	Acute myeloid leukemia	Bone marrow	AML patient	female	1430	Alive
TCGA-AB-2995	Acute myeloid leukemia	Bone marrow	AML patient	male	1551	Alive
TCGA-AB-2808	Acute myeloid leukemia	Bone marrow	AML patient	male	2861	Alive
TCGA-AB-2892	Acute myeloid leukemia	Bone marrow	AML patient	female	943	Alive
TCGA-AB-2917	Acute myeloid leukemia	Bone marrow	AML patient	female	1216	Alive
TCGA-AB-2828	Acute myeloid leukemia	Bone marrow	AML patient	male	2284	Alive
TCGA-AB-2875	Acute myeloid leukemia	Bone marrow	AML patient	female	212	Alive
TCGA-AB-2881	Acute myeloid leukemia	Bone marrow	AML patient	male	393	Alive
TCGA-AB-2901	Acute myeloid leukemia	Bone marrow	AML patient	male	59	Alive
TCGA-AB-2911	Acute myeloid leukemia	Bone marrow	AML patient	female	1186	Alive
TCGA-AB-2873	Acute myeloid leukemia	Bone marrow	AML patient	female	273	Alive
TCGA-AB-2924	Acute myeloid leukemia	Bone marrow	AML patient	male	90	Alive
TCGA-AB-2991	Acute myeloid leukemia	Bone marrow	AML patient	male	1826	Alive
TCGA-AB-3012	Acute myeloid leukemia	Bone marrow	AML patient	female	1887	Alive
TCGA-AB-2913	Acute myeloid leukemia	Bone marrow	AML patient	male	1216	Alive
TCGA-AB-2889	Acute myeloid leukemia	Bone marrow	AML patient	female	304	Alive
TCGA-AB-2877	Acute myeloid leukemia	Bone marrow	AML patient	female	638	Alive
TCGA-AB-2872	Acute myeloid leukemia	Bone marrow	AML patient	male	638	Alive
TCGA-AB-2847	Acute myeloid leukemia	Bone marrow	AML patient	female	608	Dead
TCGA-AB-2971	Acute myeloid leukemia	Bone marrow	AML patient	female	792	Dead
TCGA-AB-2899	Acute myeloid leukemia	Bone marrow	AML patient	male	671	Dead
TCGA-AB-2856	Acute myeloid leukemia	Bone marrow	AML patient	male	150	Dead
TCGA-AB-2858	Acute myeloid leukemia	Bone marrow	AML patient	female	577	Dead
TCGA-AB-2813	Acute myeloid leukemia	Bone marrow	AML patient	male	31	Dead
TCGA-AB-2878	Acute myeloid leukemia	Bone marrow	AML patient	male	365	Dead
TCGA-AB-2908	Acute myeloid leukemia	Bone marrow	AML patient	female	31	Dead
TCGA-AB-2851	Acute myeloid leukemia	Bone marrow	AML patient	female	242	Dead
TCGA-AB-2811	Acute myeloid leukemia	Bone marrow	AML patient	male	243	Dead
TCGA-AB-2840	Acute myeloid leukemia	Bone marrow	AML patient	male	28	Dead
TCGA-AB-2894	Acute myeloid leukemia	Bone marrow	AML patient	female	181	Dead
TCGA-AB-2810	Acute myeloid leukemia	Bone marrow	AML patient	female	31	Dead
TCGA-AB-3008	Acute myeloid leukemia	Bone marrow	AML patient	female	822	Dead
TCGA-AB-2867	Acute myeloid leukemia	Bone marrow	AML patient	male	184	Dead
TCGA-AB-2896	Acute myeloid leukemia	Bone marrow	AML patient	male	214	Dead
TCGA-AB-2841	Acute myeloid leukemia	Bone marrow	AML patient	male	1401	Dead
TCGA-AB-2900	Acute myeloid leukemia	Bone marrow	AML patient	male	184	Dead
TCGA-AB-2830	Acute myeloid leukemia	Bone marrow	AML patient	male	275	Dead
TCGA-AB-2853	Acute myeloid leukemia	Bone marrow	AML patient	male	89	Dead
TCGA-AB-2893	Acute myeloid leukemia	Bone marrow	AML patient	male	212	Dead
TCGA-AB-2882	Acute myeloid leukemia	Bone marrow	AML patient	female	365	Dead
TCGA-AB-2815	Acute myeloid leukemia	Bone marrow	AML patient	male	822	Dead
TCGA-AB-2805	Acute myeloid leukemia	Bone marrow	AML patient	female	577	Dead
TCGA-AB-2859	Acute myeloid leukemia	Bone marrow	AML patient	male	304	Dead
TCGA-AB-2966	Acute myeloid leukemia	Bone marrow	AML patient	female	854	Dead
TCGA-AB-2973	Acute myeloid leukemia	Bone marrow	AML patient	female	609	Dead
TCGA-AB-2845	Acute myeloid leukemia	Bone marrow	AML patient	male	304	Dead
TCGA-AB-2998	Acute myeloid leukemia	Bone marrow	AML patient	male	31	Dead
TCGA-AB-2857	Acute myeloid leukemia	Bone marrow	AML patient	male	306	Dead
TCGA-AB-2992	Acute myeloid leukemia	Bone marrow	AML patient	male	1706	Dead
TCGA-AB-2976	Acute myeloid leukemia	Bone marrow	AML patient	male	915	Dead
TCGA-AB-2987	Acute myeloid leukemia	Bone marrow	AML patient	female	184	Dead
TCGA-AB-2956	Acute myeloid leukemia	Bone marrow	AML patient	female	183	Dead
TCGA-AB-2955	Acute myeloid leukemia	Bone marrow	AML patient	female	489	Dead
TCGA-AB-2825	Acute myeloid leukemia	Bone marrow	AML patient	male	212	Dead
TCGA-AB-3009	Acute myeloid leukemia	Bone marrow	AML patient	female	577	Dead
TCGA-AB-2839	Acute myeloid leukemia	Bone marrow	AML patient	male	486	Dead
TCGA-AB-2870	Acute myeloid leukemia	Bone marrow	AML patient	female	153	Dead
TCGA-AB-2817	Acute myeloid leukemia	Bone marrow	AML patient	female	273	Dead
TCGA-AB-2963	Acute myeloid leukemia	Bone marrow	AML patient	male	1642	Dead
TCGA-AB-2935	Acute myeloid leukemia	Bone marrow	AML patient	male	61	Dead
TCGA-AB-2834	Acute myeloid leukemia	Bone marrow	AML patient	female	245	Dead
TCGA-AB-2814	Acute myeloid leukemia	Bone marrow	AML patient	male	792	Dead
TCGA-AB-2806	Acute myeloid leukemia	Bone marrow	AML patient	female	945	Dead
TCGA-AB-2948	Acute myeloid leukemia	Bone marrow	AML patient	male	580	Dead
TCGA-AB-2843	Acute myeloid leukemia	Bone marrow	AML patient	female	215	Dead
TCGA-AB-2818	Acute myeloid leukemia	Bone marrow	AML patient	female	303	Dead
TCGA-AB-2927	Acute myeloid leukemia	Bone marrow	AML patient	male	90	Dead
TCGA-AB-2866	Acute myeloid leukemia	Bone marrow	AML patient	male	153	Dead
TCGA-AB-2821	Acute myeloid leukemia	Bone marrow	AML patient	female	822	Dead
TCGA-AB-2929	Acute myeloid leukemia	Bone marrow	AML patient	female	123	Dead
TCGA-AB-2977	Acute myeloid leukemia	Bone marrow	AML patient	female	31	Dead
TCGA-AB-2938	Acute myeloid leukemia	Bone marrow	AML patient	male	304	Dead
TCGA-AB-2884	Acute myeloid leukemia	Bone marrow	AML patient	male	731	Dead
TCGA-AB-2846	Acute myeloid leukemia	Bone marrow	AML patient	male	1402	Dead
TCGA-AB-2965	Acute myeloid leukemia	Bone marrow	AML patient	male	335	Dead
TCGA-AB-2983	Acute myeloid leukemia	Bone marrow	AML patient	male	335	Dead
TCGA-AB-2970	Acute myeloid leukemia	Bone marrow	AML patient	female	305	Dead
TCGA-AB-2812	Acute myeloid leukemia	Bone marrow	AML patient	female	366	Dead
TCGA-AB-2895	Acute myeloid leukemia	Bone marrow	AML patient	female	153	Dead
TCGA-AB-2920	Acute myeloid leukemia	Bone marrow	AML patient	male	366	Dead
TCGA-AB-2822	Acute myeloid leukemia	Bone marrow	AML patient	female	973	Dead
TCGA-AB-2912	Acute myeloid leukemia	Bone marrow	AML patient	female	274	Dead
TCGA-AB-2885	Acute myeloid leukemia	Bone marrow	AML patient	male	214	Dead
TCGA-AB-2933	Acute myeloid leukemia	Bone marrow	AML patient	male	122	Dead
TCGA-AB-2986	Acute myeloid leukemia	Bone marrow	AML patient	male	212	Dead
TCGA-AB-2826	Acute myeloid leukemia	Bone marrow	AML patient	male	731	Dead
TCGA-AB-2952	Acute myeloid leukemia	Bone marrow	AML patient	male	31	Dead
TCGA-AB-2959	Acute myeloid leukemia	Bone marrow	AML patient	male	489	Dead
TCGA-AB-2925	Acute myeloid leukemia	Bone marrow	AML patient	male	243	Dead
TCGA-AB-2865	Acute myeloid leukemia	Bone marrow	AML patient	male	61	Dead
TCGA-AB-2844	Acute myeloid leukemia	Bone marrow	AML patient	male	122	Dead
TCGA-AB-2863	Acute myeloid leukemia	Bone marrow	AML patient	female	31	Dead
TCGA-AB-3002	Acute myeloid leukemia	Bone marrow	AML patient	female	1431	Dead
TCGA-AB-2988	Acute myeloid leukemia	Bone marrow	AML patient	female	30	Dead
TCGA-AB-2937	Acute myeloid leukemia	Bone marrow	AML patient	male	215	Dead
TCGA-AB-2836	Acute myeloid leukemia	Bone marrow	AML patient	male	518	Dead

## Sheet: Table S4
Supplementary Table S4. Autophagy-related genes obtained from GSEA and HADb database.
ABL1
ACBD5
ACIN1
ACTRT1
ADAMTS7
AKR1E2
ALKBH5
ALPK1
AMBRA1
ANXA5
ANXA7
ARSB
ASB2
ATG10
ATG12
ATG13
ATG14
ATG16L1
ATG16L2
ATG2A
ATG2B
ATG3
ATG4A
ATG4B
ATG4C
ATG4D
ATG5
ATG7
ATG9A
ATG9B
ATP13A2
ATP1B1
ATPAF1-AS1
ATPIF1
BECN1
BECN1P1
BLOC1S1
BMP2KL
BNIP1
BNIP3
BOC
C11orf2
C11orf41
C12orf44
C12orf5
C14orf133
C1orf210
C5
C6orf106
C7orf59
C7orf68
C8orf59
C9orf72
CA7
CALCB
CALCOCO2
CAPS
CCDC36
CD163L1
CD93
CDC37
CDKN2A
CHAF1B
CHMP2A
CHMP2B
CHMP3
CHMP4A
CHMP4B
CHMP4C
CHMP6
CHST3
CISD2
CLDN7
CLEC16A
CLN3
CLVS1
COX8A
CPA3
CRNKL1
CSPG5
CTSA
CTSB
CTSD
CXCR7
DAP
DKKL1
DNAAF2
DPF3
DRAM1
DRAM2
DYNLL1
DYNLL2
DZANK1
EI24
EIF2S1
EPG5
EPM2A
FABP1
FAM125A
FAM131B
FAM134B
FAM13B
FAM176A
FAM176B
FAM48A
FANCC
FANCF
FANCL
FBXO7
FCGR3B
FGF14
FGF7
FGFBP1
FIS1
FNBP1L
FOXO1
FUNDC1
FUNDC2
FXR2
GABARAP
GABARAPL1
GABARAPL2
GABARAPL3
GABRA5
GDF5
GMIP
HAP1
HAPLN1
HBXIP
HCAR1
HDAC6
HGS
HIST1H3A
HIST1H3B
HIST1H3C
HIST1H3D
HIST1H3E
HIST1H3F
HIST1H3G
HIST1H3H
HIST1H3I
HIST1H3J
HK2
HMGB1
HPR
HSF2BP
HSP90AA1
HSPA8
IFI16
IPPK
IRGM
IST1
ITGB4
ITPKC
KCNK3
KCNQ1
KIAA0226
KIAA1324
KRCC1
KRT15
KRT73
LAMP1
LAMP2
LAMTOR1
LAMTOR2
LAMTOR3
LARP1B
LENG9
LGALS8
LIX1
LIX1L
LMCD1
LRRK2
LRSAM1
LSM4
MAP1A
MAP1LC3A
MAP1LC3B
MAP1LC3B2
MAP1LC3C
MAP1S
MAP2K1
MAP3K12
MARK2
MBD5
MDH1
MEX3C
MFN1
MFN2
MLST8
MRPS10
MRPS2
MSTN
MTERFD1
MTMR14
MTMR3
MTOR
MTSS1
MYH11
MYLK
MYOM1
NBR1
NDUFB9
NEFM
NHLRC1
NME2
NPC1
NR2C2
NRBF2
NTHL1
NUP93
OBSCN
OPTN
P2RX5
PACS2
PARK2
PARK7
PDK1
PDK4
PEX13
PEX3
PFKP
PGK2
PHF23
PHYHIP
PI4K2A
PIK3C3
PIK3CA
PIK3CB
PIK3R4
PINK1
PLEKHM1
PLOD2
PNPO
PPARGC1A
PPY
PRKAA1
PRKAA2
PRKAB1
PRKAB2
PRKAG1
PRKAG2
PRKAG3
PRKD2
PRKG1
PSEN1
PTPN22
RAB12
RAB1A
RAB1B
RAB23
RAB24
RAB33B
RAB39
RAB7A
RB1CC1
RBM18
REEP2
REP15
RFWD3
RGS19
RHEB
RIMS3
RNF185
RNF41
RPS27A
RPTOR
RRAGA
RRAGB
RRAGC
RRAGD
S100A8
S100A9
SCN1A
SERPINB10
SESN2
SFRP4
SH3GLB1
SIRT2
SLC1A3
SLC1A4
SLC22A3
SLC25A19
SLC35B3
SLC35C1
SLC37A4
SLC6A1
SLCO1A2
SMURF1
SNAP29
SNAPIN
SNF8
SNRPB
SNRPB2
SNRPD1
SNRPF
SNTG1
SNX14
SPATA18
SQSTM1
SRPX
STAM
STAM2
STAT2
STBD1
STK11
STK32A
STOM
STX12
STX17
SUPT3H
TBC1D17
TBC1D25
TBC1D5
TCIRG1
TEAD4
TECPR1
TECPR2
TFEB
TM9SF1
TMBIM6
TMEM203
TMEM208
TMEM39A
TMEM39B
TMEM59
TMEM74
TMEM93
TNIK
TOLLIP
TOMM20
TOMM22
TOMM40
TOMM5
TOMM6
TOMM7
TOMM70A
TP53INP1
TP53INP2
TRAPPC8
TREM1
TRIM17
TRIM5
TSG101
TXLNA
UBA52
UBB
UBC
UBQLN1
UBQLN2
UBQLN4
ULK1
ULK2
ULK3
USP10
USP13
USP30
UVRAG
VAMP7
VAMP8
VDAC1
VMP1
VPS11
VPS16
VPS18
VPS25
VPS28
VPS33A
VPS33B
VPS36
VPS37A
VPS37B
VPS37C
VPS37D
VPS39
VPS41
VPS4A
VPS4B
VTA1
VTI1A
VTI1B
WDFY3
WDR45
WDR45L
WIPI1
WIPI2
XBP1
YIPF1
ZCCHC17
ZFYVE1
ZKSCAN3
ZNF189
ZNF593
ZNF681
APOL1
ARNT
ARSA
ATF4
ATF6
ATIC
BAG1
BAG3
BAK1
BAX
BCL2
BCL2L1
BID
BIRC5
BIRC6
BNIP3L
C17orf88
CAMKK2
CANX
CAPN1
CAPN10
CAPN2
CAPNS1
CASP1
CASP3
CASP4
CASP8
CCL2
CCR2
CD46
CDKN1A
CDKN1B
CFLAR
CTSL1
CX3CL1
CXCR4
DAPK1
DAPK2
DDIT3
DIRAS3
DLC1
DNAJB1
DNAJB9
EDEM1
EEF2
EEF2K
EGFR
EIF2AK2
EIF2AK3
EIF4EBP1
EIF4G1
ERBB2
ERN1
ERO1L
FADD
FAS
FKBP1A
FKBP1B
FOS
FOXO3
GAA
GAPDH
GNAI3
GNB2L1
GOPC
GRID1
GRID2
HDAC1
HIF1A
HSP90AB1
HSPA5
HSPB8
IFNG
IKBKB
IKBKE
IL24
ITGA3
ITGA6
ITGB1
ITPR1
KIAA0652
KIAA0831
KIF5B
KLHL24
MAP2K7
MAPK1
MAPK3
MAPK8
MAPK8IP1
MAPK9
MBTPS2
MYC
NAF1
NAMPT
NCKAP1
NFE2L2
NFKB1
NKX2-3
NLRC4
NRG1
NRG2
NRG3
P4HB
PARP1
PEA15
PELP1
PEX14
PPP1R15A
PRKAR1A
PRKCD
PRKCQ
PTEN
PTK6
RAB11A
RAB5A
RAC1
RAF1
RB1
RELA
RPS6KB1
SAR1A
SERPINA1
SIRT1
SPHK1
SPNS1
ST13
TBK1
TMEM49
TNFSF10
TP53
TP63
TP73
TSC1
TSC2
TUSC1
VAMP3
VEGFA

## Sheet: Table S5
Supplementary Table S5. Random Forest Screening for Characterization Genes and Their Importance Scores
gene	depth	vimp
PACS2	16.364	0.011
BAG3	17.136	0.007
SLC1A3	17.28	0.007
CALCOCO2	17.445	0.004
YIPF1	17.494	0.005
FXR2	17.611	0.003
HSP90AA1	17.775	0.005
ATP13A2	17.895	0.005
VPS4A	17.948	0.003
VAMP3	17.957	0.005
TNIK	18.072	0.002
RPS27A	18.195	0.003
DNAJB1	18.214	0.004
NCKAP1	18.256	0.003
ULK1	18.278	0.003
DZANK1	18.328	0.003
MYH11	18.348	0.005
TSC2	18.448	0.002
KRT15	18.452	0.002
DAPK1	18.492	0.003
RAC1	18.51	0.002
FABP1	18.627	0.002
VDAC1	18.643	0.001
HK2	18.644	0.001
NPC1	18.689	0.002
CDKN2A	18.697	0.002
NRG1	18.72	0.002
VPS11	18.726	0.002
DIRAS3	18.74	0.002
SNRPB2	18.747	0.003
RAB11A	18.771	0.003
MARK2	18.772	0.002
PPP1R15A	18.776	0.003
MYLK	18.777	0.001
MDH1	18.792	0.001
MFN2	18.8	0.002
PDK4	18.807	0.002
LSM4	18.811	0.002
EI24	18.813	0.003
S100A8	18.815	0.002
EEF2	18.835	0.002
MAP1A	18.867	0.002
ATG9A	18.87	0.003
ACIN1	18.872	0.001
VPS16	18.885	0.002
HSP90AB1	18.894	0.003
C5	18.91	0.001
MLST8	18.922	0.002
CCL2	18.929	0.001
PRKCQ	18.935	0.002
PLOD2	18.963	0.001
SLC22A3	18.971	0.001
DNAJB9	18.973	0.002
GABARAPL1	19.006	0.001
WIPI1	19.02	0.001
SCN1A	19.031	0.001
HMGB1	19.04	0.002
SNF8	19.044	0.001
RB1	19.045	0.001
OPTN	19.051	0.001
KIF5B	19.052	0.002
VPS37B	19.086	0.003
HSPA5	19.095	0.002
FANCF	19.096	0.001
LAMTOR3	19.101	0.002
SLC6A1	19.109	0
LAMTOR2	19.115	0.002
ATG4B	19.117	0.001
DDIT3	19.13	0.001
PELP1	19.152	0.001
CAMKK2	19.166	0.002
EIF4EBP1	19.171	0.002
ARNT	19.195	0
ATG13	19.198	0.001
BCL2	19.204	0.002
BNIP3	19.211	0.001
PRKD2	19.218	0.002
SLC35C1	19.226	0.002
ALPK1	19.237	0.001
TP73	19.24	0
SUPT3H	19.247	0.001
CTSB	19.249	0.001
TCIRG1	19.251	0.001
CLN3	19.256	0
EIF2AK3	19.263	0.002
ATG2A	19.265	0.001
IFNG	19.266	0.001
VPS39	19.296	0.001
VEGFA	19.302	0
BAX	19.31	0
MAPK9	19.312	0.001
LGALS8	19.319	0.002
TOLLIP	19.336	0.002
PRKAB1	19.357	0.001
EPM2A	19.362	0
FOS	19.363	0.001
CHMP6	19.369	0
ITGA6	19.372	0.001
PRKCD	19.373	0.001
BNIP3L	19.376	0.001
PDK1	19.403	0.001
STAM	19.404	0.001
RELA	19.404	0
HGS	19.408	0.001
UBQLN4	19.412	0.001
GNAI3	19.417	0
CANX	19.424	0.002
FNBP1L	19.432	0.001
ATG2B	19.444	0.001
MTMR14	19.449	0.001
CDKN1B	19.461	0.001
ATIC	19.461	0.002
BAK1	19.462	0
TBC1D5	19.462	0.001
ABL1	19.464	0.001
UBC	19.464	0.001
RRAGA	19.468	0.001
FOXO1	19.473	0.001
MTSS1	19.474	0.001
VPS41	19.479	0.002
TM9SF1	19.484	0
NUP93	19.484	0
PARK7	19.485	0.001
BECN1	19.489	0.001
DAP	19.492	0
PTK6	19.495	0.001
NFKB1	19.497	0.002
ATG12	19.502	0.001
VPS37C	19.504	0.001
XBP1	19.506	0.002
ITGB4	19.51	0.001
CTSA	19.512	0.001
TBK1	19.516	0.001
WDFY3	19.518	0.001
P4HB	19.521	0.001
HDAC1	19.523	0.002
KLHL24	19.526	0.001
PNPO	19.528	0
MYOM1	19.53	0.001
ERN1	19.53	0
ATP1B1	19.536	0.001
RAB7A	19.542	0.001
RAB7A	19.542	0.001

## Sheet: Table S6
Supplementary Table S6. XGBoost screening of feature genes and their importance scores
Feature	Gain
SLC1A3	0.0229782
YIPF1	0.0148425
PACS2	0.0147164
CDKN2A	0.0144476
DAPK1	0.0139099
MYH11	0.0118876
DDIT3	0.0114063
ULK1	0.010655
BAG3	0.00985662
ATG2B	0.00938579
ATP13A2	0.00902523
CASP8	0.00894131
S100A8	0.00889568
VAMP3	0.00852176
UBB	0.00851786
APOL1	0.00849241
CALCOCO2	0.00828934
MAPK8	0.008079
UBQLN4	0.00796255
PPP1R15A	0.00756193
TSC2	0.00732435
CSPG5	0.00720642
AMBRA1	0.00717213
FAM13B	0.00700756
EI24	0.0068209
OPTN	0.00658506
GNAI3	0.00653877
CPA3	0.00642329
HSP90AA1	0.00636555
FXR2	0.00622828
CTSA	0.00621029
ITGB1	0.00607179
CAMKK2	0.00599081
NR2C2	0.00594068
HSPA5	0.00588313
DZANK1	0.00568563
CANX	0.00562805
ALPK1	0.00554474
HSP90AB1	0.00543975
MYLK	0.00534208
TRAPPC8	0.00533502
TBC1D5	0.00526569
MAPK9	0.00524472
VPS4A	0.00519065
ARNT	0.00515392
PDK1	0.00486232
FABP1	0.00468783
LGALS8	0.00464103
NPC1	0.00463226
FOXO1	0.00459801
HDAC6	0.00458928
PRKD2	0.00448667
PRKAB1	0.00448133
PDK4	0.00439677
DAP	0.00438995
ADAMTS7	0.00437786
ATG10	0.00433383
USP10	0.00432061
EIF4EBP1	0.00430033
PTK6	0.00427511
KCNQ1	0.00427507
RAB1B	0.00427341
FAS	0.00426139
EEF2	0.00423167
HIF1A	0.00423094
DIRAS3	0.00418234
TBC1D17	0.00413202
ATG12	0.00403378
KRT15	0.00401285
TRIM5	0.00400375
NFE2L2	0.00399929
PIK3CB	0.00399016
ERN1	0.00393223
TFEB	0.00392312
CX3CL1	0.00387613
PTEN	0.0038178
PEX14	0.00380906
ATG16L1	0.00378107
CLN3	0.0037738
MAP1A	0.00373927
RB1	0.00372996
P2RX5	0.00372256
CAPN2	0.00365131
ATG3	0.00364908
CASP3	0.00364101
ATG4A	0.00363794
TP63	0.00362378
VDAC1	0.00357421
PRKCQ	0.00352377
BIRC5	0.00351341
VAMP8	0.00341952
EGFR	0.00339574
MARK2	0.00337735
ANXA5	0.00337687
MTMR14	0.00337665
LSM4	0.00337397
BNIP3	0.00336736
BECN1	0.00333775
PPARGC1A	0.00330767
RRAGB	0.00329712
BCL2L1	0.00328108
MAP2K7	0.00327859
LAMP2	0.00326477
ARSA	0.00323358
RFWD3	0.00321763
MBTPS2	0.003176
NCKAP1	0.00315513
SUPT3H	0.00314815
ATF4	0.00310236
ANXA7	0.00309569
KLHL24	0.00309021
WDR45	0.00304541
NEFM	0.00299366
VPS33B	0.00297174
MTSS1	0.00295914
WDFY3	0.00288402
SLC37A4	0.00286163
CHMP2A	0.00285711
TM9SF1	0.00282011
BNIP3L	0.00278796
P4HB	0.00277162
STOM	0.00275594
CFLAR	0.00272735
UVRAG	0.00271102
EDEM1	0.00269917
STX17	0.00268722
MYC	0.00267308
RAC1	0.00265597
TMEM39A	0.00265076
ITPR1	0.00260371
FGF7	0.00259259
WIPI1	0.00258406
RAB1A	0.00258239
PEX13	0.00257377
ATF6	0.00254305
ITGA3	0.00252087
ST13	0.00251135
EIF2AK2	0.00250758
TNIK	0.00250403
ABL1	0.00250258
TEAD4	0.00249554
RNF41	0.0024919
PI4K2A	0.00246465
CAPN10	0.00243759
TNFSF10	0.00243134
DNAJB1	0.00242665
MEX3C	0.00241719
PLOD2	0.00240427
CAPN1	0.00240335
USP13	0.00239472
RGS19	0.0023898
MFN1	0.00237321
CDKN1A	0.00236681
VPS41	0.00234642
RRAGA	0.00232502
PTPN22	0.00230367
VPS37B	0.00229814
OBSCN	0.00229561
BAG1	0.00229082
FOXO3	0.00228416
EIF2AK3	0.00227947
GDF5	0.00227453
CLDN7	0.00227422
ULK2	0.002267
MYOM1	0.00223063
ATG7	0.002216
CA7	0.00219095
PSEN1	0.00218998
RAF1	0.00215398
PRKAG2	0.00214768
WIPI2	0.00214572
LAMTOR2	0.00213757
IFNG	0.00210216
RRAGC	0.00209222
PIK3C3	0.00206875
FOS	0.00206472
RIMS3	0.00206376
PPY	0.00206038
MAP1LC3B	0.00205974
CHMP2B	0.00204651

## Sheet: Table S7
Supplementary Table S7. SVM screening of feature genes and their importance scores
CASP4	0.514479
VPS37C	0.48391
EIF2AK3	0.454698
KIF5B	0.441155
HSP90AB1	0.426529
TSC2	0.41628
VAMP7	0.410472
NFE2L2	0.410018
ANXA7	0.408226
ITGB1	0.402792
SQSTM1	0.396245
UBC	0.38604
ST13	0.38456
VDAC1	0.377606
ANXA5	0.377506
TSG101	0.370028
SNRPB	0.356669
STAM	0.344592
RRAGC	0.338735
TOLLIP	0.332854
MBD5	0.324466
LGALS8	0.32178
CALCOCO2	0.317439
EI24	0.313105
SNF8	0.311771
ATG4A	0.310868
IST1	0.306845
CD46	0.30589
NRG2	0.302314
RB1CC1	0.29724
ITGA3	0.297228
TBC1D5	0.297211
DYNLL1	0.295636
KRCC1	0.294425
S100A9	0.292851
SMURF1	0.292326
GABARAPL1	0.284118
VPS37B	0.283845
KLHL24	0.278009
TXLNA	0.273961
FAS	0.271742
MAP1LC3C	0.270332
BNIP3L	0.268332
MLST8	0.262666
SNAP29	0.260696
MYOM1	0.255475
EPM2A	0.254758
FANCL	0.253143
OBSCN	0.251238
EDEM1	0.249509
SCN1A	0.246415
RPS27A	0.245847
RAB7A	0.245762
PTK6	0.244967
VPS41	0.243648
TP63	0.238548
EIF4EBP1	0.2365
CA7	0.23619
PRKAB1	0.235874
TCIRG1	0.233423
ATG9A	0.231101
KRT15	0.230332
GAPDH	0.228275
TRAPPC8	0.22708
TM9SF1	0.226433
ITGB4	0.225901
ITPKC	0.224672
PHYHIP	0.223645
WIPI1	0.219825
TMBIM6	0.219446
CLEC16A	0.218279
MTSS1	0.215007
IKBKB	0.214732
WIPI2	0.21402
SLC1A3	0.213528
ARNT	0.212826
PIK3C3	0.212204
CDC37	0.212165
ATG7	0.205832
CXCR4	0.205054
OPTN	0.204671
PRKAA1	0.204477
STAT2	0.203759
SUPT3H	0.203598
DNAAF2	0.202479
PFKP	0.201069
GNAI3	0.200561
NEFM	0.200337
PEX14	0.19975
DAPK2	0.199692
FIS1	0.199199
CAPNS1	0.198787
FOXO3	0.198768
DRAM1	0.195406
WDFY3	0.192627
CAPN2	0.190883
SLC6A1	0.189914
CANX	0.189804
UBQLN4	0.189671
USP10	0.189521
DIRAS3	0.189201
RNF41	0.188147
DAPK1	0.187847
IPPK	0.185589
PGK2	0.182677
PLEKHM1	0.181875
HSPA5	0.180998
LAMP1	0.180089
BECN1	0.17912
CHMP2B	0.177961
PRKAG2	0.177808
RFWD3	0.177113
PLEKHM1	0.175992
HSPA5	0.175599
LAMP1	0.172681
BECN1	0.172582
CHMP2B	0.171647
PRKAG2	0.17113
RFWD3	0.169598
PDK4	0.168893
FADD	0.167538
ULK1	0.166361
PPY	0.166274
EIF2S1	0.166104
TSC1	0.165889
EGFR	0.165699
DKKL1	0.165469
TOMM20	0.165151
BAX	0.163831
HDAC6	0.162817
MEX3C	0.162695
PINK1	0.16264
ARSA	0.162125
CALCB	0.160128
ATG3	0.158991
IFI16	0.157076
GABARAPL2	0.157061
ACIN1	0.156448
PIK3R4	0.156335
HIF1A	0.152268
HSF2BP	0.151106
PTEN	0.149857
DDIT3	0.149257
RIMS3	0.147491
HMGB1	0.146314
MAP3K12	0.145503
RELA	0.144612
ERN1	0.142705
FCGR3B	0.142122
DNAJB1	0.14191
HGS	0.14127
GAA	0.140803
RAC1	0.138338
CTSA	0.137895
CRNKL1	0.136563
RAB1A	0.136362
PRKD2	0.135818
MTMR3	0.135563
ZNF189	0.135425
BAG3	0.135366
RPS6KB1	0.134883
HSPB8	0.134394
LAMTOR3	0.132295
NCKAP1	0.13197
RHEB	0.128606
CDKN1B	0.127773
NPC1	0.126551
FAM13B	0.12639
NR2C2	0.125458
FBXO7	0.125286
PRKG1	0.124963
ADAMTS7	0.124895
FOS	0.124312
PDK1	0.124258
RAB11A	0.124253
CCR2	0.123914
NAMPT	0.123893
HK2	0.122398
NRBF2	0.121432
XBP1	0.120688
